# Supplementary material for: Repeated Anodal Transcranial Direct Current Stimulation (RA-tDCS) over the Left Frontal Lobe Increases Bilateral Hippocampal Cell Proliferation in Young Adult but Not Middle-Aged Female Mice
Source: Int J Mol Sci. 2023 May 14;24(10):8750. doi: 10.3390/ijms24108750 (PMC10218697; doi:10.3390/ijms24108750)
Supplement: Supplementary file 1 [file ijms-24-08750-s001.zip]

Archive with 1 entries (1 files):
- ijms-2365934-supplementary.pdf
